# Supplementary material for: The genome of a globally invasive passerine, the common myna, Acridotheres tristis
Source: DNA Res. 2024 Feb 16;31(2):dsae005. doi: 10.1093/dnares/dsae005 (PMC10917472; doi:10.1093/dnares/dsae005)
Supplement: dsae005_suppl_Supplementary_Table_S7 [file dsae005_suppl_supplementary_table_s7.zip]

Archive with 1 entries (1 files):
- dsae005_suppl_Supplementary_Table_S7.csv
