# Supplementary material for: The genome of a globally invasive passerine, the common myna, Acridotheres tristis
Source: DNA Res. 2024 Feb 16;31(2):dsae005. doi: 10.1093/dnares/dsae005 (PMC10917472; doi:10.1093/dnares/dsae005)
Supplement: dsae005_suppl_Supplementary_Table_S7 [file dsae005_suppl_supplementary_table_s7.zip › dsae005_suppl_Supplementary_Table_S7.csv]

FamilyID	pval	sig	Lonchura_striata.0.	Taeniopygia_guttata.1.	Serinus_canaria.2.	Zonotrichia_albicollis.3.	Sturnus_vulgaris.4.	AcTris_vAus2.0.5.	X.6.	X.7.	X.8.	Ficedula_albicollis.9.	X.10.	X.11.	Parus_major.12.	Cyanistes_caeruleus.13.	X.14.	X.15.	X.16.	Gallus_gallus.17.	podarcis_muralis.18.	salvator_merianae.19.	X.20.	X.21.	Mus_musculus.22.	Homo_sapiens.23.	X.24.	X.25.	X.26.	count_0	terms
N0.HOG0000004	0.003	y	0	0	0	0	1	-1	0	0	0	-1	-1	0	0	0	0	-1	0	-1	0	1	-1	0	0	2	0	0	0	15	NA
N0.HOG0000052	0.018	y	0	0	0	0	0	-1	0	0	0	0	-1	0	0	0	0	-1	0	0	0	-1	0	0	-1	0	0	0	0	18	NA
N0.HOG0000153	0	y	0	-1	0	0	0	1	0	-1	0	0	0	0	-1	0	0	0	0	0	0	3	-4	3	6	-4	0	0	0	15	GO:0004984|GO:0007186|GO:0016021|
N0.HOG0000167	0	y	2	-3	0	-1	5	-3	0	-3	0	0	-3	0	-9	10	0	0	-10	12	-17	11	0	-1	-1	6	-2	4	0	8	NA
N0.HOG0000198	0	y	-3	1	0	-2	-3	2	0	-2	0	1	-2	0	-5	6	0	0	-5	9	1	-7	0	-2	5	-1	-2	3	0	7	GO:0005509|GO:0007156|GO:0016020|
N0.HOG0000205	0.002	y	0	0	0	0	0	1	0	-1	1	-1	0	0	0	0	0	-1	0	0	0	0	0	-1	0	-1	0	0	0	17	GO:0005515|
N0.HOG0000211	0	y	0	0	0	2	38	-1	0	0	11	0	0	0	2	0	0	0	1	-1	-1	1	0	0	0	-1	0	0	0	14	NA
N0.HOG0000216	0	y	0	-1	0	0	0	-1	0	0	0	-1	0	-1	1	-2	0	0	0	-1	0	0	0	0	-3	2	0	0	0	15	NA
N0.HOG0000225	0.003	y	-1	1	0	0	0	-1	0	-1	0	0	0	0	0	0	0	0	0	0	0	-1	0	0	4	-1	-1	2	0	17	NA
N0.HOG0000259	0	y	0	1	-3	0	3	-1	0	0	0	-2	0	0	-1	1	0	0	1	-2	0	0	0	-2	2	3	-6	11	0	12	NA
N0.HOG0000276	0.01	y	0	1	-1	0	-2	1	0	0	0	1	0	0	0	0	0	0	0	1	-1	0	0	-2	-1	3	-1	2	0	14	NA
N0.HOG0000283	0	y	-1	0	-1	1	12	-2	-2	0	0	-3	0	0	-3	4	0	0	-13	10	-5	13	-2	3	14	-12	0	0	0	7	NA
N0.HOG0000286	0.003	y	0	-1	0	0	0	-1	0	-1	0	-1	0	0	0	0	0	-1	0	0	0	0	0	-1	4	0	-2	3	0	16	NA
N0.HOG0000288	0	y	0	0	-1	0	0	-1	-1	0	0	-1	0	0	0	0	0	-1	0	-1	0	-1	0	0	-1	0	0	0	0	15	NA
N0.HOG0000289	0	y	0	2	0	0	1	-1	0	0	0	-2	0	0	-2	5	0	0	0	-2	-1	0	-1	-1	19	-1	-8	15	0	12	NA
N0.HOG0000291	0	y	0	-3	1	-5	58	-1	-1	0	20	-5	0	0	0	8	0	3	1	-4	9	-1	0	5	-1	0	1	-2	0	7	NA
N0.HOG0000292	0	y	2	0	-5	0	0	10	0	-1	29	-4	0	1	4	-1	0	0	5	-1	0	-1	1	0	0	0	0	0	0	10	NA
N0.HOG0000296	0	y	-1	0	0	8	-4	3	-1	1	0	10	0	2	-3	0	0	-2	0	-5	8	-1	-3	4	3	-5	0	0	0	7	GO:0003924|GO:0004930|GO:0005525|GO:0007186|GO:0016021|
N0.HOG0000328	0	y	0	1	0	-6	-4	2	2	0	0	3	0	0	-5	0	0	-1	0	1	0	0	2	-1	0	0	0	0	0	12	GO:0003774|GO:0005524|GO:0016459|
N0.HOG0000332	0	y	-2	11	1	-1	25	-5	0	0	0	0	0	1	0	0	0	-4	0	-2	-2	12	-1	2	-2	0	1	-1	0	9	GO:0006955|GO:0016020|GO:0019882|GO:0042613|
N0.HOG0000354	0.015	y	0	-1	0	0	0	1	0	0	0	0	0	0	0	0	0	0	0	0	0	0	0	0	9	-1	-2	2	0	20	NA
N0.HOG0000356	0	y	1	-1	0	-1	1	-1	0	0	0	-1	0	0	-1	0	0	0	0	-1	4	-1	-1	0	1	-1	0	0	0	11	GO:0003677|
N0.HOG0000361	0	y	-1	0	0	-1	-3	5	0	-1	0	3	0	2	0	0	0	-2	-2	4	1	-4	0	0	3	-2	0	1	0	10	GO:0003677|
N0.HOG0000386	0	y	0	-1	2	-4	-3	2	-1	0	0	4	0	0	-3	1	0	0	0	1	4	0	0	2	-1	0	2	-4	0	10	GO:0003677|
N0.HOG0000392	0	y	0	1	0	0	0	1	1	-1	0	-1	0	0	-1	1	0	0	0	0	1	0	-1	1	0	0	0	0	0	13	GO:0004252|GO:0006508|
N0.HOG0000391	0.001	y	0	2	0	-1	0	1	0	0	0	-1	0	0	0	0	0	-1	0	0	1	0	0	0	0	0	0	0	0	17	GO:0004252|GO:0006508|
N0.HOG0000396	0	y	-2	3	0	-3	0	4	0	0	1	0	0	0	-1	2	0	0	7	-3	1	0	1	0	0	0	1	-2	0	12	GO:0004252|GO:0006508|
N0.HOG0000429	0.007	y	0	0	0	0	0	-1	0	0	0	1	-1	0	-1	0	0	0	0	-1	0	0	0	-1	1	1	-2	3	0	16	NA
N0.HOG0000430	0	y	-3	0	2	0	0	-1	0	2	-1	3	0	0	-2	0	0	-2	0	-1	-3	5	-1	0	0	0	-1	2	0	11	NA
N0.HOG0000451	0.002	y	-1	0	-1	0	-2	1	0	0	0	0	0	0	-1	0	0	0	0	0	0	0	1	0	0	0	0	0	0	17	GO:0006629|
N0.HOG0000482	0	y	0	0	1	-1	-2	4	-1	0	0	3	0	2	0	2	0	0	0	-2	0	0	0	-1	3	0	-2	2	0	12	|
N0.HOG0000529	0	y	0	-2	-1	1	1	1	0	0	25	-1	0	2	0	1	0	0	1	0	-1	0	0	0	0	-1	0	-1	0	12	GO:0001533|GO:0003677|GO:0030216|
N0.HOG0000541	0	y	0	-2	0	-1	-4	2	0	0	0	1	0	0	-1	0	0	-2	-2	1	0	-2	-1	0	0	1	-2	3	0	12	NA
N0.HOG0000552	0	y	-2	1	0	0	0	-2	0	0	0	0	-1	0	-1	1	0	0	0	0	10	-3	0	2	1	-4	0	0	0	13	NA
N0.HOG0000553	0	y	0	0	0	0	65	-2	0	-1	1	-1	0	0	0	0	0	0	1	0	0	0	0	0	0	0	0	0	0	17	NA
N0.HOG0000632	0.001	y	0	0	0	0	0	-1	0	0	0	-1	-1	0	0	0	0	-1	0	-1	0	0	0	-1	0	-1	0	0	0	17	NA
N0.HOG0000638	0.038	y	0	0	-1	0	0	2	0	0	0	0	0	0	0	0	0	-1	0	0	0	0	0	0	0	0	0	0	0	20	GO:0008146|
N0.HOG0000692	0.021	y	0	-2	0	-1	-1	1	0	0	0	0	0	0	0	0	0	0	0	0	0	0	0	0	0	0	0	-1	0	19	GO:0016021|
N0.HOG0000700	0.002	y	0	0	0	0	0	1	2	-1	0	0	0	0	1	0	0	0	0	0	0	0	0	-1	0	0	0	0	0	18	GO:0004252|GO:0006508|
N0.HOG0000715	0	y	0	-1	0	-1	0	-1	0	0	0	0	0	0	-2	3	0	0	2	-2	0	0	0	-2	-3	18	-2	4	0	14	NA
N0.HOG0000727	0	y	0	-1	1	-1	-1	2	0	0	0	0	0	0	0	0	0	0	-1	1	-1	3	0	0	-1	0	0	-1	0	13	GO:0005515|GO:0006749|
N0.HOG0000729	0	y	-3	0	0	-3	-1	3	0	0	0	1	0	0	-1	0	0	-2	-3	2	0	-2	0	0	2	0	-3	4	0	12	GO:0005509|GO:0007156|GO:0016020|
N0.HOG0000739	0	y	0	0	0	-1	0	-1	-1	0	0	0	0	0	0	-1	0	0	0	-1	0	-1	0	0	-1	0	0	0	0	16	GO:0005509|
N0.HOG0000744	0.003	y	0	0	0	0	-1	1	-1	0	0	0	0	0	0	0	0	-1	-1	0	-2	2	0	0	0	0	0	0	0	16	GO:0005509|
N0.HOG0000773	0.007	y	0	-2	0	0	1	-1	0	0	0	-1	0	0	0	-1	0	0	1	0	0	1	0	0	0	0	0	-1	0	16	NA
N0.HOG0000780	0	y	-1	9	2	-3	0	2	0	0	4	-3	0	0	-1	1	0	0	1	-2	0	0	0	-2	9	-2	-1	3	0	10	NA
N0.HOG0000813	0	y	1	-1	0	-1	-1	1	0	-1	0	1	-1	0	-2	0	0	0	0	1	0	0	1	-2	0	0	-1	1	0	11	GO:0000786|GO:0003677|GO:0006334|
N0.HOG0000825	0.01	y	0	0	0	-1	0	-1	-1	0	0	0	0	0	0	-1	0	0	0	1	0	0	0	-1	2	0	-1	1	0	16	NA
N0.HOG0000849	0	y	1	0	0	0	-1	3	1	-3	0	4	0	7	-2	0	0	-1	1	0	5	-2	0	0	0	-1	0	-1	0	11	NA
N0.HOG0000866	0	y	0	2	0	-1	-1	1	0	0	0	-1	0	0	0	0	0	-1	0	1	-1	0	0	0	0	0	0	0	0	15	GO:0003676|
N0.HOG0000917	0.045	y	1	0	0	0	0	1	0	0	0	0	0	0	-1	0	0	0	0	1	0	0	0	0	0	-1	0	0	0	19	GO:0051260|
N0.HOG0000935	0.008	y	0	1	0	-1	0	1	0	0	0	1	0	0	0	-1	0	0	0	0	0	0	0	0	0	0	0	0	0	18	GO:0005515|
N0.HOG0000940	0	y	-3	5	1	-1	0	1	0	0	6	0	0	0	-2	0	1	0	1	0	0	0	0	0	0	0	0	0	0	14	NA
N0.HOG0001015	0.038	y	0	0	0	0	0	-1	1	0	0	0	0	0	0	0	0	1	0	0	1	-1	0	0	0	0	0	0	0	18	NA
N0.HOG0001017	0.006	y	0	0	0	0	0	-1	0	-1	0	1	0	1	-1	0	0	0	0	0	-1	0	0	0	0	0	-1	0	0	17	NA
N0.HOG0001018	0	y	1	-1	-2	0	0	1	0	0	0	1	0	0	-1	0	0	-1	-1	0	7	-3	-1	0	0	0	0	1	0	12	NA
N0.HOG0001095	0.002	y	0	2	0	0	0	1	0	-1	0	-1	0	0	0	0	0	-1	0	0	0	0	0	0	0	0	0	0	0	18	GO:0004222|GO:0004518|GO:0006508|GO:0008270|GO:0031012|GO:0034477|
N0.HOG0001155	0.008	y	0	0	-1	0	-1	1	0	0	0	0	0	0	0	1	0	0	0	1	0	0	0	0	1	0	0	0	0	17	NA
N0.HOG0001181	0.005	y	1	0	1	0	0	1	0	0	0	0	0	0	-1	0	0	0	-1	0	0	0	0	-1	5	-1	0	2	0	16	GO:0003854|GO:0006694|GO:0016491|GO:0016616|
N0.HOG0001213	0.002	y	0	0	0	1	-1	1	0	0	0	2	0	0	0	1	0	0	0	0	0	0	0	0	0	0	-1	0	0	18	NA
N0.HOG0001259	0.003	y	0	0	0	0	1	-2	-1	0	0	0	0	0	0	-1	0	0	0	0	3	-1	0	1	0	-1	0	0	0	16	NA
N0.HOG0001261	0.005	y	-1	0	0	0	-1	2	0	0	0	0	0	0	0	-1	0	0	0	0	2	-1	0	0	-1	0	0	-2	0	16	NA
N0.HOG0001262	0.043	y	0	0	0	1	0	1	0	1	0	0	0	0	0	1	0	0	0	0	0	0	0	0	0	0	0	0	0	19	NA
N0.HOG0001395	0.033	y	0	0	0	1	0	-1	0	0	0	0	0	0	-1	0	0	0	0	-1	0	0	0	1	0	-1	0	0	0	18	NA
N0.HOG0001416	0.015	y	0	0	-1	0	-1	1	1	0	0	0	0	0	0	-1	0	0	-1	0	2	0	0	1	0	0	1	-2	0	15	NA
N0.HOG0001450	0.002	y	-1	0	0	-1	-1	1	-1	0	0	0	0	0	-1	0	0	0	0	0	-1	0	1	0	0	0	0	0	0	15	NA
N0.HOG0001526	0.004	y	0	0	0	0	1	-1	0	-1	0	-1	0	0	0	-1	0	0	0	0	0	0	0	0	0	0	0	0	0	18	NA
N0.HOG0001574	0.022	y	0	1	0	0	0	-1	0	-1	0	0	0	0	0	-1	0	0	0	1	0	0	0	0	1	0	-1	0	0	17	NA
N0.HOG0001750	0	y	0	1	0	-1	0	1	0	0	0	-1	0	0	-1	3	0	0	0	-1	0	0	0	-1	-1	1	0	0	0	14	NA
N0.HOG0001799	0	y	-1	1	0	0	-2	1	0	0	0	4	-1	1	0	2	0	0	0	-1	1	0	0	0	0	0	0	-2	0	13	NA
N0.HOG0001811	0	y	-1	0	1	0	-1	1	0	0	0	4	0	2	0	0	0	-1	1	-1	0	0	0	-1	0	0	0	0	0	13	NA
N0.HOG0001855	0	y	-1	4	1	0	0	1	0	0	3	-2	0	0	-2	0	0	0	2	-1	-1	0	0	0	-1	5	0	0	0	12	NA
N0.HOG0001888	0	y	0	0	0	0	-1	1	0	0	0	-1	-1	0	-1	0	0	0	-3	14	1	-1	0	0	0	0	1	-2	0	14	NA
N0.HOG0002125	0	y	0	0	-1	0	5	-1	0	0	0	0	0	0	0	0	0	0	0	0	0	0	0	0	0	0	0	0	0	20	NA
N0.HOG0002145	0.006	y	0	1	0	-1	-1	1	0	0	0	1	0	0	0	0	0	0	0	0	0	0	0	0	0	0	0	0	0	18	NA
N0.HOG0002161	0.003	y	1	-1	0	0	0	-1	0	0	0	-1	1	-1	0	1	0	0	0	-1	0	0	0	1	0	0	0	-2	0	14	NA
N0.HOG0002198	0	y	1	0	0	1	2	-1	0	0	0	-1	0	0	0	0	0	-1	0	-1	0	0	0	0	0	0	0	0	0	16	NA
N0.HOG0002205	0.047	y	0	-1	0	0	2	-1	0	0	0	0	0	0	0	0	0	0	0	0	0	0	1	0	0	0	0	0	0	19	NA
N0.HOG0002235	0.008	y	0	-2	0	0	0	-1	0	0	0	0	0	0	-1	0	0	-1	0	0	0	0	0	0	0	0	0	0	0	19	NA
N0.HOG0002254	0.001	y	0	1	0	0	0	4	0	0	0	0	0	1	0	0	0	0	0	0	0	0	0	1	0	0	0	0	0	19	NA
N0.HOG0002265	0.014	y	0	0	0	0	0	1	0	0	0	-1	-1	0	0	0	0	-1	0	-1	0	0	0	0	0	0	0	0	0	18	NA
N0.HOG0002328	0	y	0	-1	0	0	0	-1	0	-1	0	-1	0	0	-1	2	0	0	0	-1	1	3	-3	8	0	-2	1	0	0	12	NA
N0.HOG0002345	0.035	y	0	0	-1	0	0	-1	0	0	0	-1	0	0	0	1	0	0	0	-2	0	0	0	0	0	0	0	-1	0	18	NA
N0.HOG0002374	0	y	-2	4	0	0	0	1	0	-1	0	3	0	3	-2	2	0	0	1	0	0	0	0	0	0	0	0	0	0	14	NA
N0.HOG0002427	0.005	y	0	0	0	0	-1	1	0	-1	0	-1	0	0	0	0	0	-1	0	0	0	0	0	0	0	0	0	0	0	18	NA
N0.HOG0002461	0.003	y	0	2	0	-1	0	1	1	0	0	0	0	0	-1	0	0	0	-1	0	1	-1	0	0	-2	1	0	0	0	14	NA
N0.HOG0002499	0.005	y	0	0	0	0	0	-1	0	0	0	-1	-1	0	-1	0	0	0	0	-1	0	0	0	0	0	0	0	0	0	18	NA
N0.HOG0002509	0.002	y	2	0	0	0	0	1	0	0	0	1	0	0	0	2	0	0	0	0	0	0	0	0	0	0	0	0	0	19	NA
N0.HOG0002532	0.001	y	-2	0	0	0	0	-1	0	-1	0	1	0	0	0	-2	0	0	0	0	-1	0	0	0	-1	0	0	0	0	16	NA
N0.HOG0002629	0	y	-1	6	0	1	0	8	0	0	0	-2	0	0	-1	1	0	0	1	-1	0	-1	0	0	0	-1	0	0	0	13	NA
N0.HOG0002637	0	y	0	-2	0	0	-1	1	0	0	0	-3	0	0	0	0	0	0	0	-3	0	1	0	0	0	-1	0	-1	0	17	NA
N0.HOG0002645	0	y	-1	0	0	-1	0	-1	0	0	0	-1	0	0	0	0	0	-1	0	-1	-1	0	0	0	0	0	0	0	0	16	NA
N0.HOG0002667	0	y	0	1	-1	0	0	4	0	0	1	-1	0	0	0	0	0	0	1	0	0	0	0	0	0	0	0	0	0	17	NA
N0.HOG0002740	0.006	y	1	0	-1	0	0	1	0	0	1	0	0	0	-1	0	0	0	-1	0	0	0	0	0	0	0	0	-1	0	17	NA
N0.HOG0002774	0	y	0	0	-1	0	1	-1	-1	0	0	-1	0	0	0	0	0	-1	0	-1	0	0	0	-1	25	-4	-1	2	0	14	GO:0006952|
N0.HOG0002894	0.022	y	0	0	0	-1	0	-1	0	0	0	1	0	1	0	1	0	0	0	0	0	0	0	0	0	1	0	0	0	18	GO:0015889|GO:0031419|
N0.HOG0002928	0	y	0	0	0	0	0	9	0	0	2	0	0	1	0	0	0	0	0	0	0	0	0	0	0	0	0	0	0	20	NA
N0.HOG0002981	0	y	-2	1	-1	0	0	5	0	0	0	-2	0	0	-2	0	0	0	0	0	0	-1	0	0	0	-1	0	-1	0	16	NA
N0.HOG0002980	0	y	-1	1	0	-1	0	-1	0	0	0	-1	0	0	-1	0	0	0	0	-1	0	0	0	-1	0	0	0	0	0	15	NA
N0.HOG0003072	0	y	0	0	25	-1	0	-1	-1	0	0	-1	0	0	0	0	0	-1	0	-1	-1	0	0	0	0	0	0	0	0	15	NA
N0.HOG0003133	0.01	y	0	0	0	0	0	-1	0	0	0	0	-1	0	0	0	0	-1	0	-1	0	0	0	-1	0	-1	0	0	0	18	NA
N0.HOG0003132	0	y	-1	2	0	0	0	1	0	-1	2	0	0	1	0	0	0	0	1	-1	0	0	0	-1	0	-1	0	0	0	14	NA
N0.HOG0003266	0.016	y	0	0	0	1	-1	1	0	0	0	0	0	0	0	-1	0	0	0	1	0	0	0	0	0	0	0	0	0	18	NA
N0.HOG0003317	0.034	y	0	1	0	0	0	1	0	-1	0	-1	0	0	0	0	0	0	0	0	0	0	0	0	0	0	0	0	0	19	NA
N0.HOG0003664	0.016	y	0	0	0	1	0	3	0	0	0	-1	0	0	0	0	0	0	0	-1	0	0	0	0	0	0	0	-1	0	19	NA
N0.HOG0004098	0	y	-1	0	0	0	0	-1	0	-1	0	2	0	0	0	0	0	0	0	-1	0	0	0	-1	-2	15	-2	1	0	16	GO:0005515|
N0.HOG0004455	0	y	0	0	0	0	0	-1	0	0	0	-1	-1	0	0	0	0	-1	0	-1	0	-1	0	0	0	-1	0	0	0	17	GO:0003735|GO:0005840|GO:0006412|
N0.HOG0004560	0.009	y	0	4	0	0	0	-1	0	0	0	0	0	0	0	0	0	0	1	0	0	0	0	0	0	0	0	0	0	20	GO:0003676|GO:0003723|GO:0004386|GO:0005524|
N0.HOG0004566	0	y	0	0	-1	0	0	1	-1	0	0	1	0	3	-1	2	0	0	0	0	0	0	0	0	0	0	0	0	0	16	NA
N0.HOG0004603	0.034	y	0	0	-1	0	1	-1	1	0	0	-1	0	0	0	0	0	0	0	0	0	0	0	0	0	0	0	-1	0	18	GO:0004252|GO:0005515|GO:0006508|
N0.HOG0004679	0.001	y	0	0	0	-1	0	-2	0	0	0	-2	0	0	-1	0	0	0	0	1	0	0	2	-1	-1	0	0	0	0	15	GO:0005576|GO:0045087|
N0.HOG0004682	0	y	0	1	0	0	0	8	0	-1	1	0	0	0	0	0	0	0	0	0	1	0	0	1	0	0	0	0	0	17	NA
N0.HOG0004775	0	y	-1	3	2	-2	4	-1	0	0	0	0	0	1	0	0	0	-1	1	-1	0	0	0	-1	0	0	0	0	0	12	NA
N0.HOG0004798	0.003	y	1	0	0	0	0	1	1	0	2	0	0	1	0	0	0	0	0	0	0	0	0	0	0	0	0	0	0	18	NA
N0.HOG0004850	0	y	0	-1	0	0	0	-1	0	-1	0	-1	0	0	0	-1	0	0	0	-1	0	0	0	0	0	1	0	0	0	17	GO:0005515|
N0.HOG0004867	0.002	y	-1	0	-1	0	0	-1	0	0	0	-1	0	0	0	-1	0	0	0	0	0	0	0	0	2	-1	0	0	0	17	NA
N0.HOG0004967	0.045	y	0	0	-1	0	0	1	0	0	0	0	0	0	0	-1	0	0	0	1	0	-1	0	0	0	0	0	0	0	18	GO:0003700|GO:0006355|GO:0043565|
N0.HOG0005059	0	y	-1	4	0	-1	10	-1	0	0	0	0	0	1	0	-1	0	0	0	0	0	0	0	-1	-1	0	0	0	0	14	GO:0016020|GO:0022857|GO:0055085|
N0.HOG0005083	0	y	0	0	0	-1	-1	2	0	0	0	-1	0	0	0	-1	0	0	0	-1	1	0	-2	0	0	0	-1	1	0	15	|
N0.HOG0005135	0.005	y	-1	0	0	0	0	-1	0	-1	0	-1	0	0	0	1	0	0	0	0	0	0	0	0	0	0	0	0	0	18	NA
N0.HOG0005156	0	y	-1	1	0	-1	-1	1	0	0	0	-1	0	0	0	0	0	-1	0	-1	0	1	0	0	0	0	0	0	0	14	GO:0005516|GO:0008017|GO:0030507|GO:0031175|
N0.HOG0005200	0.021	y	-1	0	0	0	0	1	0	0	0	1	0	1	0	1	0	0	0	0	0	0	0	0	1	0	-1	1	0	17	NA
N0.HOG0005216	0	y	1	0	0	0	0	4	0	-1	2	0	0	0	0	2	0	0	0	0	0	0	0	0	0	0	0	0	0	18	GO:0035556|
N0.HOG0005232	0.001	y	0	0	0	0	0	-1	0	0	0	-1	-1	0	0	0	0	-1	0	1	0	0	0	-1	3	-1	0	0	0	16	GO:0003735|GO:0005840|GO:0006412|
N0.HOG0005244	0	y	0	0	0	0	0	3	0	0	4	-1	0	0	0	-1	0	0	0	0	0	0	0	0	0	0	0	0	0	19	GO:0043231|GO:0051537|
N0.HOG0005289	0.03	y	0	-1	0	-1	1	-1	0	0	0	0	0	0	-1	0	0	0	0	0	0	0	0	-1	0	0	0	0	0	17	GO:0004725|GO:0005515|GO:0006470|
N0.HOG0005310	0.001	y	1	-1	0	-1	0	-1	0	0	0	-1	0	0	-1	0	0	0	0	-1	1	0	0	1	0	0	0	0	0	14	GO:0005509|
N0.HOG0005311	0.001	y	0	0	0	0	-1	4	0	0	0	0	0	2	0	0	0	0	0	0	0	0	0	0	0	0	0	0	0	20	NA
N0.HOG0005341	0.026	y	0	3	0	0	0	1	0	0	0	0	0	0	0	0	0	0	0	1	0	0	0	0	0	0	-1	1	0	20	NA
N0.HOG0005358	0.017	y	-1	0	0	0	0	-1	0	-1	0	0	0	0	0	0	0	-1	0	0	0	0	0	0	0	0	0	0	0	19	GO:0006368|GO:0008023|
N0.HOG0005384	0.026	y	0	0	0	0	0	-1	0	0	0	-1	0	0	0	0	0	0	0	-1	0	3	0	0	1	-1	0	0	0	18	GO:0003735|GO:0005840|GO:0006412|
N0.HOG0005394	0.033	y	0	0	0	0	0	2	1	0	0	0	0	0	0	0	0	0	0	-1	0	-1	0	0	0	0	-1	0	0	19	NA
N0.HOG0005421	0	y	-1	0	-1	5	0	1	0	0	1	0	0	1	-1	0	0	0	0	0	0	0	0	0	0	0	0	0	0	16	NA
N0.HOG0005432	0.012	y	0	-1	0	-1	0	1	-1	0	0	-1	0	0	0	-1	0	0	0	0	0	0	0	-1	0	1	0	0	0	16	NA
N0.HOG0005439	0	y	-1	0	0	0	0	-1	0	-1	0	-1	0	0	0	-1	0	0	0	-1	0	0	0	0	0	0	0	0	0	17	NA
N0.HOG0005462	0.018	y	0	0	0	0	0	-1	0	-1	0	-1	0	0	-1	0	0	0	0	0	0	0	0	0	0	0	0	0	0	19	GO:0006383|
N0.HOG0005474	0	y	0	-1	0	0	0	-1	0	-1	0	-1	0	0	0	0	0	-1	0	-1	0	0	0	-1	17	-3	-1	1	0	15	|GO:0003676|GO:0008270|GO:0016032|
N0.HOG0005480	0	y	0	0	-1	0	0	-1	0	0	0	-2	0	0	-1	2	0	0	1	0	-1	2	0	0	0	0	0	0	0	15	GO:0005515|
N0.HOG0005514	0	y	0	1	0	0	-1	3	0	-1	0	1	0	0	0	0	0	-1	0	-1	5	-1	0	0	-1	3	0	0	0	13	NA
N0.HOG0005525	0.002	y	1	0	0	0	0	1	0	0	0	1	0	0	-1	1	0	0	0	0	-1	0	0	0	0	0	0	0	0	17	NA
N0.HOG0005554	0.001	y	0	-1	-1	0	0	-1	0	0	0	-1	0	0	0	0	0	-1	0	-1	0	1	0	0	0	0	0	0	0	16	GO:0016021|
N0.HOG0005560	0.006	y	-1	0	-1	0	0	-1	0	0	0	-1	0	0	0	0	0	-1	0	0	0	0	0	0	0	2	0	0	0	18	GO:0003924|GO:0005525|
N0.HOG0005582	0.002	y	0	0	0	-2	1	-1	0	0	0	1	0	0	0	0	0	-1	1	0	0	0	0	0	0	1	0	0	0	17	NA
N0.HOG0005587	0.001	y	0	0	-1	1	0	-1	0	0	0	-1	0	-1	-1	0	0	0	0	-1	0	0	0	1	-2	0	0	0	0	14	GO:0005515|
N0.HOG0005608	0.001	y	1	0	0	0	-1	1	0	0	0	3	0	0	0	0	0	0	0	1	1	0	0	0	0	0	0	0	0	17	NA
N0.HOG0005616	0	y	-1	1	0	0	0	-1	0	-1	0	-1	0	0	0	0	0	-1	0	-1	0	-1	0	0	0	0	0	0	0	15	GO:0003779|
N0.HOG0005620	0.002	y	-1	0	0	-1	-1	2	0	-1	0	0	0	0	0	0	0	0	1	0	0	0	0	0	0	0	0	0	0	17	NA
N0.HOG0005627	0.019	y	0	0	-1	0	0	-1	0	0	0	-2	0	0	0	-1	0	0	0	-1	0	0	0	0	0	0	0	-1	0	18	NA
N0.HOG0005631	0.022	y	-1	0	-1	0	1	-1	0	0	0	-1	0	0	0	0	0	0	1	0	0	0	0	0	0	0	0	0	0	17	GO:0005515|
N0.HOG0005708	0.006	y	0	0	0	0	0	-1	0	0	0	-1	-1	0	0	0	0	-1	0	-1	0	0	0	0	0	0	0	0	0	18	NA
N0.HOG0005711	0.003	y	0	0	-1	0	0	-1	0	0	0	-1	0	0	0	0	0	-1	-1	2	0	-1	0	0	-1	4	0	1	0	15	GO:0005515|
N0.HOG0005829	0.008	y	0	0	-1	0	0	-1	0	0	0	-2	0	0	0	0	0	0	1	-1	1	0	0	0	0	0	0	0	0	17	NA
N0.HOG0005835	0	y	-1	0	0	0	0	-1	0	-1	0	-1	0	0	-1	0	0	0	0	-1	-1	0	0	0	-1	0	0	0	0	15	GO:0003676|GO:0003735|GO:0005840|GO:0006412|
N0.HOG0005879	0	y	0	0	0	0	7	-1	0	0	0	-1	-1	0	-1	0	0	0	0	-1	0	0	0	-1	2	0	-1	2	0	15	NA
N0.HOG0005881	0	y	0	0	0	0	0	-1	0	0	0	-1	-1	0	0	0	0	-1	0	-1	11	-2	-1	0	-1	2	0	0	0	14	GO:0003677|
N0.HOG0005885	0	y	0	1	0	-1	0	4	0	0	1	-1	0	0	0	0	0	-1	0	0	0	0	0	0	0	1	0	0	0	17	NA
N0.HOG0005950	0.047	y	0	0	2	0	0	1	0	0	0	0	0	0	0	1	0	0	0	0	0	0	0	0	0	0	0	0	0	20	NA
N0.HOG0006017	0.002	y	0	-1	0	-1	1	-1	0	0	0	0	-1	0	1	0	0	0	1	0	0	0	0	0	0	0	0	0	0	16	NA
N0.HOG0006198	0.003	y	0	0	0	0	0	-1	0	0	0	-1	-1	0	0	0	0	-1	0	0	0	0	0	-1	-1	0	0	0	0	17	GO:0016021|
N0.HOG0006270	0.007	y	0	0	1	0	-1	1	0	0	0	1	0	0	1	0	0	0	0	0	0	0	0	0	0	0	0	0	0	18	NA
N0.HOG0006288	0.014	y	-1	0	0	0	0	-1	0	-1	0	0	0	0	0	0	0	-1	0	0	1	0	0	0	0	0	0	0	0	18	GO:0003810|GO:0018149|
N0.HOG0006310	0.003	y	0	1	0	0	-1	1	0	0	0	0	0	0	-1	0	0	0	0	0	0	3	0	0	0	0	0	0	0	18	NA
N0.HOG0006340	0.024	y	0	1	0	-1	0	1	0	0	0	0	0	0	0	-1	0	0	0	0	0	1	0	1	0	0	0	0	0	17	NA
N0.HOG0006395	0	y	-1	1	0	-1	-1	1	0	0	0	0	0	0	0	0	0	-1	0	0	0	0	0	-1	-1	0	0	0	0	15	NA
N0.HOG0006458	0	y	0	0	0	0	0	-1	0	0	0	-1	-1	0	0	-1	0	0	0	-1	0	0	0	-1	1	-1	0	0	0	16	GO:0006605|GO:0006886|GO:0016020|
N0.HOG0006460	0.003	y	0	0	-1	0	0	-1	-1	0	0	-1	0	0	-1	0	0	0	0	-1	0	0	0	-1	2	0	-2	3	0	15	NA
N0.HOG0006495	0.037	y	1	-1	0	0	0	1	0	0	0	0	0	0	1	0	0	0	0	0	0	0	0	0	0	0	0	0	0	19	NA
N0.HOG0006669	0.002	y	0	0	0	0	0	-1	0	0	0	-1	-1	0	0	0	0	-1	0	-1	0	0	0	-1	0	0	0	0	0	17	NA
N0.HOG0006811	0.038	y	0	0	0	0	0	2	0	0	0	-1	0	0	0	1	0	0	0	0	0	0	0	0	0	0	0	0	0	20	NA
N0.HOG0006847	0.035	y	1	0	-1	0	0	1	0	0	0	0	0	0	0	0	0	0	0	-1	1	0	0	0	0	1	0	0	0	18	NA
N0.HOG0006905	0.031	y	0	0	-1	0	0	1	-1	0	1	0	0	0	0	0	0	0	0	1	0	0	0	0	0	0	0	0	0	18	GO:0005509|GO:0007156|GO:0016020|
N0.HOG0007024	0.011	y	0	1	0	0	0	1	0	-1	0	0	0	0	0	0	0	0	0	1	-1	1	0	0	0	0	0	0	0	17	GO:0000785|GO:0005634|GO:0031492|
N0.HOG0007209	0.008	y	0	1	0	0	0	1	0	-1	0	-1	0	0	0	0	0	0	0	0	1	0	0	0	0	1	0	0	0	18	GO:0000166|GO:0004812|GO:0005524|GO:0006418|
N0.HOG0007681	0.01	y	0	0	0	0	-1	3	0	0	0	0	0	0	0	0	0	0	0	0	0	0	0	0	-1	0	0	0	0	20	NA
N0.HOG0007746	0.027	y	-1	0	0	0	0	2	0	-1	0	0	0	0	0	0	0	0	0	0	0	0	0	0	0	0	0	0	0	20	GO:0005737|GO:0031424|
N0.HOG0007780	0.001	y	0	0	0	-1	-1	1	0	0	0	2	0	0	-1	1	0	0	0	0	0	0	0	0	0	0	0	0	0	17	NA
N0.HOG0007970	0	y	-1	0	0	0	-1	1	0	-1	0	-1	0	0	-1	0	0	0	0	0	0	0	0	-1	0	-1	0	0	0	16	NA
N0.HOG0007971	0.002	y	0	0	0	0	-1	1	0	0	0	-1	-1	0	0	0	0	-1	0	0	0	-1	0	0	0	1	-1	0	0	17	NA
N0.HOG0009472	0	y	0	-1	0	0	0	-1	0	-1	0	-1	0	0	0	0	0	-1	0	-1	0	0	0	-1	0	0	-1	0	0	16	GO:0005956|GO:0019887|
N0.HOG0010000	0.001	y	0	0	0	0	-1	1	0	0	0	-1	-1	0	0	0	0	-1	0	-1	0	0	0	0	0	0	0	0	0	17	GO:0043087|
N0.HOG0010470	0.002	y	0	-1	0	-1	1	-1	0	0	0	0	0	1	-1	0	0	0	0	0	0	0	0	0	0	0	0	0	0	17	|GO:0003713|GO:0005634|GO:0006355|GO:0016922|GO:0046983|
N0.HOG0010789	0.006	y	0	1	0	0	0	1	1	-1	0	0	0	0	0	0	0	-1	0	0	0	0	0	0	0	0	0	0	0	18	|
N0.HOG0010791	0.007	y	0	0	0	-1	0	1	0	0	0	0	0	0	1	-1	0	0	0	-1	1	0	0	0	0	0	0	0	0	17	NA
N0.HOG0013259	0.028	y	0	-1	-1	0	0	-1	0	0	0	-1	0	0	0	0	0	0	0	0	0	0	0	2	0	0	0	0	0	18	GO:0016020|GO:0016757|
N0.HOG0013768	0.011	y	0	-1	0	0	-1	1	0	0	0	0	0	0	-1	0	0	0	0	1	0	0	0	0	0	0	0	0	0	18	NA
N0.HOG0014210	0.031	y	0	0	0	-1	0	1	0	0	0	-1	0	0	0	-1	0	0	0	1	0	0	0	0	0	0	0	0	0	18	GO:0003723|
N0.HOG0014295	0.043	y	0	0	0	-1	0	-1	0	0	0	0	0	0	1	0	0	0	0	0	-1	1	0	0	0	0	0	0	0	18	GO:0008168|
N0.HOG0014315	0.001	y	0	0	-1	0	0	-1	0	0	0	-1	0	0	0	-1	0	0	0	-1	4	0	0	0	1	-1	0	0	0	16	NA
N0.HOG0014353	0.025	y	0	0	0	0	0	1	0	0	0	0	-1	0	1	-1	0	0	0	0	0	0	0	0	0	1	0	0	0	19	NA
N0.HOG0014413	0.043	y	0	-1	0	-1	0	1	0	0	0	0	0	0	0	-1	0	0	0	0	0	0	0	0	0	0	0	0	0	19	GO:0042981|
N0.HOG0014513	0	y	1	0	0	0	-1	1	0	-1	0	1	0	0	0	0	0	-1	0	0	0	0	0	0	0	0	0	0	0	17	GO:0003824|GO:0016787|
N0.HOG0014516	0	y	0	0	0	0	0	-1	0	-1	0	-1	0	0	-1	0	0	0	0	-1	-1	0	0	0	0	-1	0	0	0	17	GO:0003723|GO:0003735|GO:0005840|GO:0006412|
N0.HOG0014558	0.033	y	0	1	0	0	0	1	0	-1	0	0	0	0	0	0	0	-1	0	0	0	0	0	0	0	0	0	0	0	19	|
N0.HOG0014642	0.008	y	-1	0	0	-1	0	1	0	0	0	1	0	0	0	0	0	-1	0	0	0	0	0	0	0	0	0	0	0	18	GO:0003677|GO:0006355|
N0.HOG0014832	0.001	y	0	1	0	0	0	1	0	-1	0	-1	0	0	0	0	0	-1	0	0	1	0	0	0	0	0	0	0	0	17	GO:0005102|
N0.HOG0014867	0.002	y	0	0	0	-1	2	-1	0	0	0	-1	0	0	-1	0	0	0	0	0	0	0	0	0	0	0	0	0	0	18	NA
N0.HOG0014878	0.02	y	0	0	0	0	0	-1	0	0	0	-1	-1	0	0	0	0	-1	0	0	0	1	0	0	0	0	0	0	0	18	NA
N0.HOG0014879	0.02	y	0	0	0	0	0	-1	0	0	0	-1	-1	0	0	0	0	-1	0	0	1	0	0	0	0	0	0	0	0	18	GO:0005515|
N0.HOG0014900	0	y	0	0	0	0	-1	8	0	0	0	0	-1	0	0	0	0	-1	0	-1	0	0	0	-1	0	-1	0	0	0	17	NA
N0.HOG0014964	0.019	y	0	-1	-1	0	0	1	0	0	0	0	0	0	0	-1	0	0	0	0	-1	0	0	0	0	0	0	0	0	18	NA
N0.HOG0014977	0.002	y	0	1	-1	0	0	1	0	0	0	-1	0	0	0	0	0	-1	0	-1	0	0	0	0	0	0	0	0	0	17	NA
N0.HOG0014981	0	y	0	0	0	0	0	-1	0	0	0	-1	-1	0	0	0	0	-1	0	-1	-1	0	0	0	1	-1	0	0	0	16	NA
N0.HOG0014995	0.001	y	0	2	0	0	0	1	0	-1	0	-1	0	0	0	0	0	-1	0	-1	0	0	0	0	0	0	0	0	0	17	GO:0003676|
N0.HOG0014996	0	y	-1	1	0	0	0	2	0	-1	0	-1	0	0	0	0	0	-1	0	0	0	0	0	0	0	0	0	0	0	17	NA
N0.HOG0015011	0	y	-1	1	0	0	0	2	0	-1	0	0	0	0	0	0	0	-1	0	-1	0	0	0	0	0	0	0	0	0	17	NA
N0.HOG0015029	0.005	y	1	0	0	0	0	1	0	-1	0	-1	0	0	0	0	0	-1	0	0	0	0	0	0	0	0	0	0	0	18	GO:0016021|GO:0042765|
N0.HOG0015032	0.002	y	0	1	0	-1	0	1	0	0	0	-1	0	0	0	0	0	-1	0	-1	0	0	0	0	0	0	0	0	0	17	NA
N0.HOG0015056	0.001	y	0	0	0	0	0	-1	0	0	0	-1	-1	0	0	0	0	-1	0	0	1	-1	0	0	0	-1	0	0	0	17	NA
N0.HOG0015118	0.032	y	0	-1	0	0	0	1	0	-1	0	0	0	0	0	-1	0	0	0	0	0	0	0	0	0	0	0	0	0	19	NA
N0.HOG0015137	0.007	y	0	-1	-1	0	0	1	0	0	0	-1	0	0	0	-1	0	0	0	0	0	0	0	0	0	0	0	0	0	18	NA
N0.HOG0015215	0	y	-1	1	0	0	-1	1	0	-1	0	1	0	0	0	0	0	-1	0	0	0	0	0	0	0	0	0	0	0	16	|
N0.HOG0015230	0.005	y	0	1	0	0	0	1	0	-1	0	-1	0	0	0	0	0	-1	0	0	0	0	0	0	0	0	0	0	0	18	NA
N0.HOG0015251	0.003	y	0	0	0	0	0	-1	0	0	0	-1	-1	0	0	0	0	-1	0	0	0	0	0	-1	-1	0	0	0	0	17	GO:0004252|GO:0006508|
N0.HOG0015250	0.009	y	-1	0	0	0	0	-1	0	-1	0	0	0	0	0	0	0	-1	0	0	0	0	0	-1	0	0	0	0	0	18	GO:0004252|GO:0006508|
N0.HOG0015253	0.032	y	0	0	0	-1	0	-1	0	0	0	-1	0	0	0	-1	0	0	0	0	0	1	0	0	0	0	0	0	0	18	GO:0005179|GO:0007165|GO:0031704|
N0.HOG0015259	0.003	y	0	-1	0	-1	0	-1	0	0	0	-1	0	0	0	0	0	-1	0	-1	0	0	0	-1	0	2	-1	1	0	16	NA
N0.HOG0015295	0.022	y	-1	0	0	-1	0	1	0	0	0	0	0	0	0	0	0	-1	0	-1	0	0	0	0	0	0	0	0	0	18	GO:0005515|
N0.HOG0015304	0	y	-1	1	0	0	0	1	0	-1	0	-1	0	0	0	-1	0	0	0	-1	0	0	0	0	0	0	0	0	0	16	GO:0042721|
N0.HOG0015396	0.008	y	0	0	0	0	-1	1	0	-1	0	0	0	0	0	0	0	0	0	1	0	0	0	-1	0	-1	0	0	0	18	NA
N0.HOG0015491	0.025	y	-1	0	-1	0	0	-1	0	0	0	-1	0	0	0	0	0	0	0	0	0	0	0	0	0	0	0	0	0	19	GO:0008168|GO:0032259|
N0.HOG0015492	0.048	y	0	0	-1	0	0	-1	0	0	0	-1	0	0	0	0	0	0	0	0	0	-1	0	0	0	0	0	0	0	19	NA
N0.HOG0015500	0.043	y	0	0	-1	0	0	-1	0	0	0	0	0	0	0	-1	0	0	0	0	-1	0	0	0	0	0	0	0	0	19	GO:0005515|
N0.HOG0015554	0	y	-1	1	0	0	-1	1	0	-1	0	-1	0	0	0	0	0	-1	0	0	0	0	0	0	0	0	0	0	0	16	GO:0016020|
N0.HOG0015557	0.001	y	-1	0	0	0	0	1	0	-1	0	-1	0	0	-1	0	0	0	0	-1	0	0	0	0	0	0	0	0	0	17	NA
N0.HOG0015685	0.004	y	-1	0	0	0	0	-1	0	-1	0	0	0	0	-1	0	0	0	0	1	-1	0	0	0	0	0	0	0	0	17	NA
N0.HOG0015693	0.001	y	0	-1	-1	0	2	-1	0	0	0	0	0	0	0	0	0	-1	0	0	0	0	0	-1	0	0	0	0	0	17	GO:0005143|GO:0005576|GO:0006955|GO:0008083|
N0.HOG0015694	0.006	y	0	0	0	0	0	-1	0	0	0	-1	-1	0	0	0	0	-1	0	0	0	-1	0	0	0	0	0	0	0	18	GO:0008270|
N0.HOG0015698	0.025	y	0	-1	0	0	0	-1	0	0	0	-1	0	0	0	0	0	-1	0	0	0	0	0	0	0	0	0	0	0	19	GO:0005509|
N0.HOG0015702	0.018	y	0	0	0	0	0	-1	0	-1	0	-1	0	0	0	-1	0	0	0	0	0	0	0	0	0	0	0	0	0	19	GO:0001664|
N0.HOG0015737	0.037	y	0	0	0	0	0	1	0	0	0	0	-1	0	0	0	0	-1	0	1	0	0	0	-1	0	0	0	0	0	18	NA
N0.HOG0015775	0	y	-1	0	0	0	-1	1	0	-1	0	0	0	0	0	0	0	-1	0	-1	0	0	0	0	0	0	0	0	0	17	GO:0007186|GO:0019236|
N0.HOG0015880	0.048	y	0	0	0	-1	0	-1	-1	0	0	0	0	0	0	0	0	0	0	0	0	0	0	-1	0	0	0	0	0	19	NA
N0.HOG0015893	0.01	y	-1	0	0	-1	0	-1	0	0	0	0	0	0	0	0	0	-1	0	0	0	-1	0	0	0	0	0	0	0	18	NA
N0.HOG0015897	0.003	y	-1	0	-1	0	0	-1	0	0	0	-1	0	0	0	0	0	-1	0	0	0	0	0	0	0	0	0	0	0	18	GO:0004672|GO:0005524|GO:0006468|
N0.HOG0015902	0.031	y	0	0	0	0	0	-1	0	0	0	-1	-1	0	0	-1	0	0	0	0	0	0	0	0	0	1	0	0	0	19	NA
N0.HOG0015906	0.007	y	0	0	0	-1	0	-1	0	0	0	-1	0	0	0	-1	0	0	0	-1	0	0	0	-1	0	1	0	0	0	17	GO:0005576|GO:0006952|
N0.HOG0015907	0.002	y	0	0	0	0	0	-1	0	0	0	-1	-1	0	0	-1	0	0	0	-1	0	2	0	0	0	0	0	0	0	17	GO:0008270|
N0.HOG0015935	0.005	y	0	0	0	-1	0	1	-1	0	0	-1	0	0	0	0	0	-1	0	0	0	0	0	-1	0	0	0	0	0	17	NA
N0.HOG0015961	0.014	y	0	0	0	0	0	1	0	0	0	-1	-1	0	0	0	0	-1	0	-1	0	0	0	0	0	0	0	0	0	18	GO:0016192|GO:0030008|
N0.HOG0015987	0.014	y	0	0	0	0	0	1	0	0	0	-1	-1	0	0	0	0	-1	0	-1	0	0	0	0	0	0	0	0	0	18	NA
N0.HOG0015999	0	y	0	0	0	0	-1	1	0	0	0	1	-1	0	0	0	0	-1	0	0	0	0	0	-1	1	-1	0	0	0	16	NA
N0.HOG0016005	0	y	0	0	0	0	-1	1	0	0	0	-1	-1	0	-1	0	0	0	0	-1	0	0	0	0	0	0	0	0	0	17	NA
N0.HOG0016039	0.002	y	0	0	0	0	0	-1	-1	0	0	-1	0	0	-1	0	0	0	0	-1	0	-1	0	0	0	0	0	0	0	17	GO:0005509|
N0.HOG0016044	0	y	0	0	-1	0	2	-1	-1	0	0	-1	0	0	0	0	0	0	0	-1	0	0	0	-1	0	-1	0	0	0	16	NA
N0.HOG0016046	0.001	y	0	0	0	-1	0	-1	-1	0	0	-1	0	0	-1	0	0	0	0	-1	0	0	0	0	0	0	0	0	0	17	NA
N0.HOG0016056	0.018	y	0	0	0	0	0	-1	0	0	0	-1	-1	0	-1	0	0	0	0	0	0	0	0	0	0	0	0	0	0	19	GO:0003700|GO:0006355|GO:0043565|
N0.HOG0016064	0.009	y	0	0	0	0	0	-1	0	0	0	-1	-1	0	-1	0	0	0	0	-1	0	0	0	-1	0	1	-1	0	0	17	NA
N0.HOG0016065	0.004	y	-1	0	0	0	0	-1	0	-1	0	0	0	0	0	0	0	-1	0	-1	0	0	0	0	0	0	0	0	0	18	NA
N0.HOG0016066	0.011	y	0	0	-1	0	0	-1	-1	0	0	0	0	0	0	-1	0	0	0	0	0	0	0	-1	0	0	0	0	0	18	NA
N0.HOG0016074	0.002	y	0	-1	0	0	0	-1	0	-1	0	-1	0	0	0	0	0	-1	0	0	0	0	0	0	0	0	0	0	0	18	GO:0005515|GO:0005680|GO:0008270|GO:0031145|GO:0061630|GO:0097602|
N0.HOG0016075	0.02	y	0	0	0	0	0	-1	0	0	0	-1	-1	0	0	0	0	-1	0	0	1	0	0	0	0	0	0	0	0	18	GO:0016791|
N0.HOG0016078	0.003	y	0	0	-1	0	0	-1	-1	0	0	-1	0	0	0	0	0	-1	0	0	0	0	0	0	0	0	0	0	0	18	NA
N0.HOG0016081	0.002	y	-1	0	0	0	0	-1	0	-1	0	-1	0	0	0	0	0	-1	0	0	0	0	0	0	0	0	0	0	0	18	NA
N0.HOG0016086	0.001	y	0	-1	0	-1	0	-1	0	0	0	-1	0	0	0	0	0	-1	0	0	-1	0	0	0	0	0	0	0	0	17	NA
N0.HOG0016090	0.003	y	0	0	0	-1	0	-1	-1	0	0	-1	0	0	0	0	0	-1	0	0	0	0	0	0	0	0	0	0	0	18	GO:0005515|
N0.HOG0016095	0.008	y	0	0	0	0	0	-1	0	-1	0	-1	0	0	0	0	0	-1	0	-1	0	0	0	0	0	0	0	0	0	18	NA
N0.HOG0016098	0	y	0	0	0	0	1	-1	0	0	0	-1	-1	0	0	0	0	-1	0	-1	0	1	0	0	0	0	0	0	0	16	GO:0005515|
N0.HOG0016099	0.001	y	0	0	-1	0	0	-1	-1	0	0	-1	0	0	0	0	0	-1	0	-1	1	0	0	0	0	0	0	0	0	16	NA
N0.HOG0016104	0	y	0	0	0	0	1	-1	0	0	0	-1	-1	0	0	-1	0	0	0	-1	0	0	0	0	0	0	0	0	0	17	GO:0007217|
N0.HOG0016105	0	y	-1	0	0	-1	1	-1	0	0	0	-1	0	0	0	0	0	-1	0	-1	-1	0	0	0	0	0	0	0	0	15	GO:0003723|
N0.HOG0016110	0.001	y	-1	0	0	0	0	-1	0	-1	0	-1	0	0	0	0	0	-1	0	-1	0	0	0	0	0	1	0	0	0	17	NA
N0.HOG0016112	0.013	y	0	0	0	0	0	-1	0	0	0	-1	-1	0	0	0	0	-1	0	-1	0	0	0	-1	0	0	-1	1	0	17	NA
N0.HOG0016224	0	y	-1	0	0	0	0	-1	0	-1	0	-1	0	0	-1	0	0	0	0	0	0	-1	0	0	-1	0	0	0	0	16	NA
N0.HOG0016239	0	y	0	-1	0	0	0	-1	0	-1	0	0	0	0	0	-1	0	0	0	-1	0	-1	0	0	0	-1	0	0	0	17	GO:0005515|GO:0008017|
N0.HOG0016241	0.018	y	0	0	0	0	0	-1	0	0	0	-1	-1	0	0	0	0	-1	0	0	0	0	0	0	0	0	0	0	0	19	GO:0005515|
N0.HOG0016243	0.018	y	0	0	0	0	0	-1	0	0	0	-1	-1	0	0	0	0	-1	0	0	0	0	0	0	0	0	0	0	0	19	NA
N0.HOG0016249	0.018	y	0	0	0	0	0	-1	0	0	0	-1	-1	0	0	0	0	-1	0	0	0	0	0	0	0	0	0	0	0	19	GO:0004672|GO:0005524|GO:0006468|
N0.HOG0016250	0.018	y	0	0	0	0	0	-1	0	0	0	-1	-1	0	0	0	0	-1	0	0	0	0	0	0	0	0	0	0	0	19	GO:0005102|
N0.HOG0016251	0.018	y	0	0	0	0	0	-1	0	0	0	-1	-1	0	0	0	0	-1	0	0	0	0	0	0	0	0	0	0	0	19	NA
N0.HOG0016257	0.018	y	0	0	0	0	0	-1	0	0	0	-1	-1	0	0	0	0	-1	0	0	0	0	0	0	0	0	0	0	0	19	NA
N0.HOG0016258	0.018	y	0	0	0	0	0	-1	0	0	0	-1	-1	0	0	0	0	-1	0	0	0	0	0	0	0	0	0	0	0	19	NA
N0.HOG0016262	0.002	y	0	-1	0	-1	0	-1	0	0	0	-1	0	0	0	0	0	-1	0	0	0	0	0	-1	0	0	0	0	0	17	GO:0005576|GO:0006955|GO:0008009|
N0.HOG0016265	0.018	y	0	0	0	0	0	-1	0	0	0	-1	-1	0	0	0	0	-1	0	0	0	0	0	0	0	0	0	0	0	19	NA
N0.HOG0016270	0	y	0	-1	0	0	0	-1	0	-1	0	-1	0	0	0	0	0	-1	0	-1	0	0	0	-1	0	0	-1	0	0	16	GO:0003676|
N0.HOG0016277	0.002	y	0	0	0	0	0	-1	0	-1	0	-1	0	0	0	0	0	-1	0	-1	0	0	0	0	-1	0	0	0	0	17	GO:0005542|GO:0016740|
N0.HOG0016446	0.013	y	0	0	0	0	0	-1	-1	0	0	0	0	0	0	0	0	-1	0	-1	0	0	0	-1	0	-1	0	0	0	18	GO:0005515|
N0.HOG0016469	0.006	y	0	0	0	0	0	-1	0	0	0	-1	-1	0	0	0	0	-1	0	0	-1	0	0	0	0	0	0	0	0	18	NA
N0.HOG0016472	0.006	y	0	0	0	0	0	-1	0	0	0	-1	-1	0	0	0	0	-1	0	0	0	-1	0	0	0	0	0	0	0	18	NA
N0.HOG0016478	0.006	y	0	0	0	0	0	-1	0	0	0	-1	-1	0	0	0	0	-1	0	0	0	-1	0	0	0	0	0	0	0	18	GO:0005515|
N0.HOG0016501	0.01	y	0	0	0	0	0	-1	0	0	0	-1	-1	0	0	0	0	-1	0	0	0	0	0	0	0	-1	0	0	0	19	NA
N0.HOG0016503	0.006	y	0	0	0	0	0	-1	0	0	0	-1	-1	0	0	0	0	-1	0	0	0	-1	0	0	0	0	0	0	0	18	NA
N0.HOG0016568	0	y	0	0	0	-1	0	-1	-1	0	0	-1	0	0	0	0	0	-1	0	-1	0	-1	0	0	0	0	0	0	0	16	NA
N0.HOG0016598	0.006	y	0	0	0	0	0	-1	0	0	0	-1	-1	0	0	0	0	-1	0	-1	0	0	0	0	0	0	0	0	0	18	GO:0010923|GO:0019902|
N0.HOG0016707	0	y	0	0	0	0	-1	1	0	0	0	-1	-1	0	0	0	0	-1	0	-1	0	0	0	-1	0	0	0	0	0	16	NA
N0.HOG0016758	0.002	y	0	0	0	0	0	-1	0	0	0	-1	-1	0	-1	0	0	0	0	-1	0	0	0	-1	0	0	0	0	0	17	NA
N0.HOG0016769	0.011	y	0	0	0	0	0	-1	0	0	0	-1	-1	0	0	0	0	-1	0	0	0	0	0	-1	0	0	0	0	0	18	GO:0004930|GO:0007186|GO:0016021|
N0.HOG0016770	0.011	y	0	0	0	0	0	-1	0	0	0	-1	-1	0	0	0	0	-1	0	0	0	0	0	-1	0	0	0	0	0	18	NA
N0.HOG0016777	0.011	y	0	0	0	0	0	-1	0	0	0	-1	-1	0	0	0	0	-1	0	0	0	0	0	-1	0	0	0	0	0	18	NA
N0.HOG0016780	0.011	y	0	0	0	0	0	-1	0	0	0	-1	-1	0	0	0	0	-1	0	0	0	0	0	-1	0	0	0	0	0	18	NA
N0.HOG0016859	0.002	y	0	0	0	0	0	-1	0	0	0	-1	-1	0	0	0	0	-1	0	-1	-1	0	0	0	0	0	0	0	0	17	NA
N0.HOG0016898	0	y	0	-1	-1	0	0	-1	0	0	0	-1	0	0	0	0	0	-1	0	-1	0	0	0	-1	-1	0	0	0	0	15	NA
N0.HOG0016960	0.002	y	0	0	0	0	0	-1	0	0	0	-1	-1	0	0	0	0	-1	0	-1	-1	0	0	0	0	0	0	0	0	17	NA
N0.HOG0017097	0	y	0	-1	0	0	0	-1	0	-1	0	-1	0	0	0	0	0	-1	0	-1	0	0	0	-1	0	0	0	0	0	16	NA
N0.HOG0017408	0.01	y	0	0	0	0	0	-1	0	0	0	0	-1	0	0	0	0	-1	0	-1	0	0	0	-1	-1	0	0	0	0	17	NA
N0.HOG0017491	0	y	0	0	0	0	0	-1	0	0	0	-1	-1	0	0	-1	0	0	0	-1	0	0	0	-1	-1	0	0	0	0	16	NA
N0.HOG0017595	0.002	y	0	0	0	0	0	-1	0	0	0	-1	-1	0	0	0	0	-1	0	-1	0	0	0	-1	0	0	0	0	0	17	|
N0.HOG0017619	0	y	0	0	-1	0	0	-1	-1	0	0	-1	0	0	0	0	0	-1	0	-1	0	0	0	-1	-1	0	0	0	0	15	NA
N0.HOG0018599	0.001	y	0	0	0	0	0	-1	0	0	0	-1	-1	0	0	0	0	-1	0	-1	0	0	0	-1	-1	0	0	0	0	16	NA
